# Supplementary material for: Deduced Respiratory Scores on COVID-19 Patients Learning from Exertion-Induced Dyspnea
Source: Sensors (Basel). 2023 May 13;23(10):4733. doi: 10.3390/s23104733 (PMC10221378; doi:10.3390/s23104733)
Supplement: Supplementary file 1 [file sensors-23-04733-s001.zip]

Archive with 1 entries (1 files):
- sensors-2363754-supplementary.pdf
